# Supplementary material for: Associations of the Neutrophil-to-Lymphocyte Ratio and Platelet-to-Lymphocyte Ratio with Osteoporosis: A Meta-Analysis
Source: Diagnostics (Basel). 2022 Nov 28;12(12):2968. doi: 10.3390/diagnostics12122968 (PMC9776713; doi:10.3390/diagnostics12122968)
Supplement: Supplementary file 1 [file diagnostics-12-02968-s001.zip]

Archive with 1 entries (1 files):
- diagnostics-2047821-supplementary.pdf
